# Supplementary material for: Pathogenic variants identified by whole-exome sequencing in 43 patients with epilepsy
Source: Hum Genomics. 2020 Dec 7;14:44. doi: 10.1186/s40246-020-00294-0 (PMC7720389; doi:10.1186/s40246-020-00294-0)
Supplement: Supplementary file 1 — Additional file 1: Supplementary table 1. Clinical description and genetic diagnosis of 5 patients identified with epilepsy [file 40246_2020_294_MOESM1_ESM.xlsx]

## Sheet: Sheet1
Supplementary table 1 Clinical description and genetic diagnosis of 6 patients identified with epilepsy
Case	Sex	Age/y or m	Clinical Presentation	Disease gene	Inheritance	Mutations and protein alteration	Novel/reported	Other variants
10	Male	1y	Can not turn over, can not stand, can not talk, epilepsy	HEXB	Heterozygou Autosomal Recessive	NM_000521 c.841C>T p.Arg281X	Reported	HEXB: NM_000521: c.1645G>A p.Gly549Arg VUS	SPTAN1 NM_001130438 c.3178G>A p.Gly1060Ser VUS
11	Male	11y	Epilepsy, mental development retardation	SYNGAP1	Heterozygou Autosomal Dominant	NM_006772 c.1447_1448del p.Phe484Pro fs*8	Novel
12	Male	7y	Epilepsy, learning difficulties, hyperactivity, congenital heart disease, mental retardation, and history of convulsions during infection	AP4M1	Homogeneous Autosomal Recessive	NM_004722 c.26C>T p.Ser9Phe	Reported
13	Male	6m10d	Epilepsy, intermittent convulsion for 2 months, frequent seizures,mental development retardation, infantile spasms	NR2F1	Heterozygou Autosomal Dominant	NM_005654.5: c.452T>G: p.M151R	Novel
14	Male	1y5m	Seizures after fever, intermittent convulsion for 10 months	ASNS	Homogeneous Autosomal Recessive	NM_001673.4:c.146G>A:p.R49Q	Reported
d, day; m, month; y, year; VUS,variants of uncertain significance
